# Supplementary material for: Watershed Brain Regions for Characterizing Brand Equity-Related Mental Processes
Source: Brain Sci. 2021 Dec 8;11(12):1619. doi: 10.3390/brainsci11121619 (PMC8699238; doi:10.3390/brainsci11121619)
Supplement: Supplementary file 1 [file brainsci-11-01619-s001.zip]

Archive with 1 entries (1 files):
- brainsci-1470362-supplementary.pdf
